# Supplementary material for: Boswellic Acids Show In Vitro Activity against Leishmania donovani
Source: Molecules. 2021 Jun 15;26(12):3651. doi: 10.3390/molecules26123651 (PMC8232742; doi:10.3390/molecules26123651)
Supplement: Supplementary file 1 [file molecules-26-03651-s001.zip]

Archive with 1 entries (1 files):
- molecules-1228808-supplementary.pdf
